# Supplementary material for: Widely Tuneable Composition and Crystallinity of Graded Na1+xTaO3±δ Thin Films Fabricated by Chemical Beam Vapor Deposition
Source: Nanomaterials (Basel). 2022 Mar 19;12(6):1012. doi: 10.3390/nano12061012 (PMC8948640; doi:10.3390/nano12061012)
Supplement: Supplementary file 1 [file nanomaterials-12-01012-s001.zip]

Archive with 1 entries (1 files):
- nanomaterials-1633013-supplementary.pdf
